# Supplementary material for: Terpolymerization of Ethylene with Hexene and Styrene Derivatives by Half-Sandwich Scandium Catalyst
Source: Polymers (Basel). 2024 Aug 14;16(16):2290. doi: 10.3390/polym16162290 (PMC11359482; doi:10.3390/polym16162290)
Supplement: Supplementary file 1 [file polymers-16-02290-s001.zip]

Archive with 1 entries (1 files):
- polymers-3143939-supplementary.pdf
